# Supplementary material for: GC-MS Silylation Derivative Method to Characterise Black BIC® Ballpoint 2-Phenoxyethanol Ratio Evaporation Profile—A Contribution to Ink Ageing Estimation
Source: Molecules. 2023 Jun 15;28(12):4781. doi: 10.3390/molecules28124781 (PMC10302093; doi:10.3390/molecules28124781)
Supplement: Supplementary file 1 [file molecules-28-04781-s001.zip]

Archive with 1 entries (1 files):
- molecules-2254643-supplementary.pdf
